# Supplementary material for: Stromal TRIM28-associated signaling pathway modulation within the colorectal cancer microenvironment
Source: J Transl Med. 2018 Apr 10;16:89. doi: 10.1186/s12967-018-1465-z (PMC5891886; doi:10.1186/s12967-018-1465-z)
Supplement: Supplementary file 1 — Additional file 1: Table S1. [file 12967_2018_1465_MOESM1_ESM.xlsx]

## Sheet: Sheet1
Antibody	Source	Species	Dilution	Antibody to Phospho or Total Protein
AcetylCoA Ser73	CS	Rabbit	1 : 100	Phospho
AKT Thr 308	CS	Rabbit	1 :100	Phospho
AMPKβ1 s108	CS	Rabbit	1 : 50	Phospho
Bax	CS	Rabbit	1 : 500	Total
Bcl-2 Ser70	CS	Rabbit	1 : 500	Phospho
Beclin 1	CS	Rabbit	1 : 100	Total
Calriticulin	CS	Mouse	1 : 2000	Total
Cleaved Caspase 3	CS	Rabbit	1 : 50	Phospho
Cleaved Caspase 7	CS	Rabbit	1 : 100	Phospho
Cox2	BD	Mouse	1 : 500	Total
E-Cadherin	CS	Rabbit	1 : 100	Total
EGFR y1045	CS	Rabbit	1 : 100	Phospho
EGFR y1148	BS	Rabbit	1 : 500	Phospho
eNos s1177	CS	Rabbit	1 : 200	Phospho
JNK S183/185	CS	Rabbit	1 : 500	Phospho
LC3B	CS	Rabbit	1 : 100	Total
LCK y505	In	Rabbit	1 : 200	Phospho
MDM2	CS	Rabbit	1 : 500	Phospho
MMP9	CS	Rabbit	1 : 1000	Total
mTor S2481	CS	Rabbit	1 : 100	Phospho
p53 Ser15	CS	Rabbit	1 : 1000	Phospho
PI3K	BD	Mouse	1 : 100	Total
PP2A	CS	Rabbit	1 : 1000	Total
RAGE	CS	Rabbit	1 : 250	Total
Ras GFR s916	CS	Rabbit	1 : 250	Phospho
RUNX1	Ab	Rabbit	1 : 5000	Total
SPHK1	CS	Rabbit	1 : 100	Total
Survivin	CS	Rabbit	1 : 1000	Total
TNFR1	CS	Rabbit	1 : 50	Total
VEGFR y1175	CS	Rabbit	1 : 250	Phospho
Abbreviations: Ab, Abcam (Cambridge, UK); BD BD Biosciences (San Jose, CA,USA); BS, Biosource Int. (Camarillo, CA, USA); CS, Cell Signalling Technology (Beverly, MA, USA); In, Invitrogen Corporation (Camarillo, CA, USA)
