# Supplementary material for: Stromal TRIM28-associated signaling pathway modulation within the colorectal cancer microenvironment
Source: J Transl Med. 2018 Apr 10;16:89. doi: 10.1186/s12967-018-1465-z (PMC5891886; doi:10.1186/s12967-018-1465-z)
Supplement: Supplementary file 2 — Additional file 2: Table S2. [file 12967_2018_1465_MOESM2_ESM.xlsx]

## Sheet: TRIM28 High Epithelium Only
Patient	TRIM 28 Status	Epithelium / Stroma	AcetylCoA	AKT	AMPKB s108	Bax	Bcl-2 Ser70	Beclin 1	Calreticulin	Cleaved Caspase 3	Cleaved Caspase 7	Cox2	E-Cadherin	EGFR y1045	EGFR y1148	eNos	JNK S183/185	LC3B	LCK y505	MMP9	MDM2	mTor	p53 Ser15	PI3K	PP2A	RAGE	Ras GFR s91	RUNX1	SPHK1	Survivin	TNFR1	VEGFR y117
9	High Ratio Case	Epithelium	384.72	202.922	643.912	946.664	117.185	1241.58	2296.02	296.625	405.15	176.653	1886.93	42.7554	785.558	501.439	305.043	499.411	2138.96	45.476	221.142	230.58	43.4346	916.255	74.1263	795.838	209.952	406.974	188.597	1461.27	1001.01	148.159
6	High Ratio Case	Epithelium	558.961	133.251	383.423	641.676	83.7499	783.148	1462.15	231.463	270.443	115.788	1163.14	29.3287	464.452	287.206	267.028	297.065	100.507	28.8094	199.392	210.538	69.0021	660.909	35.041	625.603	149.193	344.861	193.718	1334.99	664.748	65.9991
15	High Ratio Case	Epithelium	285.217	82.5172	240.11	244.482	62.2574	375.835	543.911	149.072	222.138	64.0959	526.886	12.4993	283.89	330.051	196.588	230.146	51.8741	22.047	157.963	94.6761	298.926	285.037	25.6862	360.179	158.418	278.478	112.942	571.735	365.331	58.614
4	High Ratio Case	Epithelium	266.042	103.188	340.369	413.882	76.845	510.945	755.152	123.312	176.639	183.272	670.353	7.48197	372.492	496.134	283.742	157.493	149.191	15.0792	218.303	135.711	39.9524	401.794	23.3194	511.922	213.935	478.554	133.624	671.706	341.215	52.6882
10	High Ratio Case	Epithelium	670.756	191.742	505.267	999.875	111.755	957.079	2033.32	214.578	350.155	54.016	1181.51	11.8286	479.086	465.992	338.109	363.899	95.5718	16.6819	238.755	274.99	26.9772	771.529	39.7077	613.686	180.219	279.833	329.272	1492.23	670.961	65.351
13	High Ratio Case	Epithelium	264.046	55.2726	241.93	339.464	73.51	408.799	698.952	133.755	177.579	136.296	665.255	19.4835	333.611	272.153	113.68	220.395	65.0922	30.1922	158.538	102.071	30.9942	348.517	31.2277	407.965	132.779	252.926	114.437	579.125	366.401	66.3056
5	High Ratio Case	Epithelium	308.07	82.5142	347.46	513.77	61.463	721.076	1373.29	291.937	556.112	107.145	1027.02	9.38823	416.852	336.823	162.554	237.443	61.2751	19.2575	152.543	193.461	19.0588	560.593	29.7645	542.797	130.101	351.266	165.173	1177.25	610.549	62.2408
3	High Ratio Case	Epithelium	150.461	48.6356	223.027	234.676	46.7053	341.596	686.053	172.13	249.029	63.902	532.117	10.965	393.239	133.173	82.6454	198.958	129.464	9.06168	72.3151	78.9506	97.7049	338.372	19.853	366.003	77.5928	326.076	77.2354	656.106	404.963	35.7472
2	High Ratio Case	Epithelium	170.716	79.6232	229.898	442.751	49.584	519.183	1018.23	128.739	293.463	57.3138	467.979	6.27698	471.494	169.941	108.999	217.217	56.9311	20.6465	84.042	135.531	0	427.776	24.0592	438.213	67.5053	384.319	152.541	810.201	430.936	34.6468
14	Low Ratio Case	Epithelium	365.349	225.289	643.787	961.02	151.472	1361.63	2477.42	237.703	687.106	481.321	1220.05	13.3651	682.546	385.44	296.475	679.447	119.672	112.891	178.048	234.589	29.1406	988.351	25.7784	1117.89	150.784	553.965	255.915	1096.56	1241.77	85.4421
17	Low Ratio Case	Epithelium	251.06	130.419	422.9	382.357	144.475	665.528	948.951	224	270.741	657.481	267.739	10.3374	690.891	957.582	615.949	424.923	128.528	32.6172	191.549	192.95	25.0954	602.64	37.2442	354.028	323.256	440.53	211.088	535.965	530.675	129.395
1	Low Ratio Case	Epithelium	334.466	192.94	485.641	1117.75	160.399	1218.04	2232.24	225.42	462.737	244.655	1259.43	20.5835	1172.43	510.838	551.188	670.187	149.727	45.366	180.961	247.379	9.96349	964.813	42.7534	756.379	181.275	725.338	221.785	1295.01	972.308	118.994
16	Low Ratio Case	Epithelium	326.047	148.29	587.752	762.098	143.303	1063.99	2519.73	203.952	518.287	254.005	1886.98	21.1764	1111.95	588.099	290.233	397.987	160.354	45.1994	192.308	271.339	35.0323	948.549	47.4094	899.459	228.804	239.582	248.789	971.938	875.597	68.1138
7	Low Ratio Case	Epithelium	233.487	132.522	203.811	366.787	63.2481	516.092	Negative Mouse 17-5-2013 CV too high	113.175	245.054	112.246	894.394	11.2361	523.704	189.61	164.735	173.059	63.9014	22.6131	116.128	150.21	44.246	491.486	18.0334	383.269	83.0744	284.871	113.998	845.983	309.633	38.8204
18	Low Ratio Case	Epithelium	592.98	179.852	879.033	1575.8	171.147	1487.56	2891.27	264.893	470.765	86.0784	2543.41	41.9379	932.558	752.402	407.914	454.732	156.053	41.5864	312.956	344.321	45.7681	1176.61	60.1011	1121.64	313.607	348.048	290.959	1259.64	1357.5	102.765
19	Low Ratio Case	Epithelium	174.304	31.9615	178.891	251.356	40.5472	287.364	428.551	96.9876	168.898	48.0643	395.914	7.43118	226.218	146.433	96.94	102.828	46.6753	14.5248	117.446	65.1123	3.9131	203.557	13.0745	287.778	77.3284	231.092	83.7249	416.793	254.509	31.2665
11	Low Ratio Case	Epithelium	467.712	77.8662	472.087	650.801	113.667	813.947	1333.69	229.868	393.875	234.992	1002.89	29.3752	559.019	283.59	199.677	376.73	83.6432	11.3108	150.568	206.652	69.3371	653.899	37.4976	722.895	113.487	428.656	226.777	1141.45	671.191	81.2058
12	Low Ratio Case	Epithelium	203.627	100.832	385.817	518.301	134.444	754.249	1460.46	314.232	366.162	313.21	784.386	18.2666	586.009	386.896	248.369	377.435	99.5024	38.9835	129.75	176.219	273.024	674.653	29.3509	525.981	141.887	770.71	140.085	988.961	397.655	138.094
3	High Ratio Case	Stroma	197.356	71.0063	290.328	377.164	84.9946	543.473	1100.55	247.503	553.313	146.18	715.135	13.545	666.839	212.155	126.953	231.198	122.253	20.6914	89.4094	133.799	116.026	516.374	27.1645	461.836	109.467	396.8	92.9139	951.66	468.943	57.0036
5	High Ratio Case	Stroma	321.597	105.951	324.857	538.008	84.8109	741.872	1275.15	363.728	499.981	301.306	540.06	12.1961	543.429	515.597	251.637	375.766	106.34	25.2807	186.014	217.917	2.02121	638.798	39.2204	611.178	183.264	724.31	267.032	861.09	667.31	91.6246
4	High Ratio Case	Stroma	330.221	227.792	553.752	743.791	219.601	1217.22	Calreticulin CV too high	Cleaved Caspase 3 CV too high	327.555	436.737	E-Cadherin CV too high	21.3226	938.138	1404.96	683.879	LC3B CV too high	134.064	27.1597	164.539	273.848	p53 Ser15 CV too high	897.731	37.1819	605.893	374.016	1150.17	198.553	Survivin CV too high	762.649	84.9561
9	High Ratio Case	Stroma	252.125	100.756	449.037	600.15	102.501	848.944	1543.88	180.612	310.535	314.916	1186.56	23.7849	516.063	380.743	264.591	341.324	921.553	35.4896	129.217	169.285	24.3508	647.03	25.0577	574.243	169.087	346.836	123.213	771.052	656.418	86.1892
6	High Ratio Case	Stroma	380.887	121.905	405.132	890.856	139.04	1084.08	2001.61	269.116	268.314	367.357	743.752	15.6059	627.815	371.644	442.972	642.88	112.353	23.0002	171.898	261.578	23.4927	888.458	41.3571	790.78	155.58	881.337	279.868	1315.57	879.648	91.7179
2	High Ratio Case	Stroma	120.445	75.7236	185.939	453.577	50.0394	583.001	1341.43	122.903	228.801	98.5121	203.434	0	492.572	205.707	137.866	255.475	48.7242	14.9071	69.8261	139.08	0	475.151	11.3799	376.299	53.6829	529.062	148.717	743.419	466.204	21.2907
10	High Ratio Case	Stroma	295.974	124.057	355.367	1091.01	74.287	1235.19	2814.73	181.809	210.917	Negative Mouse 18-5-2013 CV too high	471.262	9.72732	554.706	294.795	238.882	524.229	66.1549	20.1656	123.192	266.592	11.7281	834.512	33.9632	545.452	94.3017	522.712	257.288	1432.21	980.273	53.5782
15	High Ratio Case	Stroma	216.533	66.6266	194.705	253.819	67.7602	333.991	524.88	142.986	192.632	194.696	400.221	14.1076	300.343	247.551	149.241	202.025	57.228	26.6724	114.622	93.9313	204.279	279.322	21.5362	297.804	113.554	355.6	108.163	494.015	312.174	50.7947
13	High Ratio Case	Stroma	186.564	52.1246	238.213	347.261	76.5253	410.934	649.503	120.003	167.31	246.252	515.026	12.4259	304.963	224.535	134.319	214.135	57.3098	20.702	104.83	103.432	23.1523	330.543	18.679	345.892	100.329	293.237	103.589	Survivin CV too high	314.15	42.8085
14	Low Ratio Case	Stroma	216.511	134.492	439.712	945.982	192.725	1291.46	2928.93	284.679	613.401	328.076	550.163	0	758.93	410.864	246.895	610.105	135.393	72.4287	119.385	260.937	10.3315	1098.93	31.2967	778.342	93.082	664.351	222.792	881.057	808.212	71.7461
17	Low Ratio Case	Stroma	344.744	164.972	517.592	653.26	184.6	942.929	1560.5	303.891	399.097	710.729	371.308	20.6594	848.202	892.35	871.591	690.849	153.228	47.8386	224.113	289.827	25.83	919.435	45.283	512.601	246.588	708.801	194.24	906.292	758.572	176.878
1	Low Ratio Case	Stroma	236.693	117.175	321.438	595.316	114.51	686.165	1138.18	175.189	267.321	218.279	532.868	20.5728	693.668	544.311	419.393	433.713	98.7503	25.4596	141.429	174.686	20.942	568.36	27.612	489.95	191.666	825.011	174.309	717.187	539.009	89.9792
16	Low Ratio Case	Stroma	318.289	136.548	407.787	586.215	127.883	849.932	1868.64	241.738	539.937	422.204	1118.35	21.4426	866.117	511.704	311.351	442.882	156.455	37.4046	176.152	254.845	20.7595	809.316	49.6319	759.486	214.313	312.063	253.587	738.598	764.774	80.4405
7	Low Ratio Case	Stroma	273.265	83.8002	284.442	530.176	93.9901	768.277	1571.12	160.305	245.484	205.794	943.153	14.2523	545.406	258.126	223.252	393.792	84.245	24.9762	112.04	158.934	32.863	608.42	22.8245	526.093	109.848	541.21	138.702	933.263	509.577	53.1335
18	Low Ratio Case	Stroma	674.392	160.526	840.51	1558.13	201.766	1504.87	2687.66	362.045	544.207	341.984	2240.75	41.2294	934.413	743.221	564.512	478.564	181.251	42.7059	314.334	319.779	43.057	1192.09	52.7419	1083.13	324.658	604.434	328.283	1344.41	1314.62	124.946
19	Low Ratio Case	Stroma	154.803	43.3994	192.957	329.674	60.1148	392.333	623.449	108.985	213.404	152.443	378.568	4.7916	275.863	164.458	126.972	161.621	58.0122	14.772	92.1329	85.2884	10.4574	313.434	7.37969	329.376	66.5916	372.608	107.851	405.74	323.622	34.89
11	Low Ratio Case	Stroma	326.602	112.459	353.004	614.065	90.2105	831.926	1477.49	195.624	231.8	465.481	675.8	13.433	579.442	200.871	200.284	355.64	81.7391	24.6277	138.112	224.624	7.14798	698.455	37.3599	671.463	93.6798	650.085	232.68	936.264	688.204	68.8004
12	Low Ratio Case	Stroma	271.587	140.37	435.005	830.89	210.95	1140.57	1933.97	402.001	379.095	398.32	198.093	25.1339	954.843	441.129	350.514	787.764	134.202	30.1405	130.963	226.974	41.9745	965.884	40.4338	792.475	175.238	1307.01	222.907	814.87	619.351	103.949
8	High Ratio Case	0	146.468	77.9323	355.607	778.28	83.7773	905.723	Negative Mouse 17-5-2013 CV too high	181.121	596.938	74.2487	1364.48	26.955	718.579	240.016	189.726	352.815	142.109	12.3356	109.905	174.645	18.5348	747.789	28.2521	758.25	113.795	391.51	85.9186	1639.27	687.723	58.5358
8	High Ratio Case	1	Negative ssDNA CV too high	Negative ssDNA CV too high	Negative Rabbit 05-17-13 CV too high	Negative Rabbit 05-17-13 CV too high	Negative Rabbit 05-17-13 CV too high	Negative Rabbit 05-17-13 CV too high	Negative Mouse 17-5-2013 CV too high	Cleaved Caspase 3 CV too high	Negative Rabbit 05-17-13 CV too high	Cox2 CV too high	Negative ssDNA CV too high	EGFR y1045 CV too high	Negative ssDNA CV too high	Negative ssDNA CV too high	Negative Rabbit 05-17-13 CV too high	Negative Rabbit 05-17-13 CV too high	Negative ssDNA CV too high	MMP9 CV too high	MDM2 CV too high	Negative ssDNA CV too high	Negative Rabbit 05-17-13 CV too high	Negative ssDNA CV too high	PP2A CV too high	Negative ssDNA CV too high	Negative ssDNA CV too high	Negative Rabbit 05-17-13 CV too high	Negative ssDNA CV too high	Negative ssDNA CV too high	Negative ssDNA CV too high	Negative ssDNA CV too high
