# Supplementary material for: Stromal TRIM28-associated signaling pathway modulation within the colorectal cancer microenvironment
Source: J Transl Med. 2018 Apr 10;16:89. doi: 10.1186/s12967-018-1465-z (PMC5891886; doi:10.1186/s12967-018-1465-z)
Supplement: Supplementary file 4 — Additional file 4: Table S3. Significant Spearman’s Rho correlations from RPPA measurements of stromal cells. [file 12967_2018_1465_MOESM4_ESM.xlsx]

## Sheet: Sheet1
Table 3. Significant Spearman's Rho Correlations from RPPA measurements of Stromal Cells
High Ratio Stroma Exclusive Correlations					Low Ratio Stroma Exclusive Correlations					High Ratio Stroma Common Correlations					Low Ratio Stroma Common Correlations
Source	Target	Spearman Rho	Prob>|Rho|		Source	Target	Spearman Rho	Prob>|Rho|		Source	Target	Spearman Rho	Prob>|Rho|		Source	Target	Spearman Rho	Prob>|Rho|
AcetylCoA	SPHK1	0.7667	0.0159		AMPKB s108	AKT	0.9167	0.0005		Bax	AMPKB s108	0.75	0.0199		Bax	AMPKB s108	0.9	0.0009
AKT	AcetylCoA	0.8	0.0096		Bcl-2 Ser70	AKT	0.8333	0.0053		Bcl-2 Ser70	AMPKB s108	0.8667	0.0025		Bcl-2 Ser70	AMPKB s108	0.8333	0.0053
AKT	SPHK1	0.7833	0.0125		Bcl-2 Ser70	Bax	0.8333	0.0053		Beclin 1	AKT	0.95	<.0001		Beclin 1	AKT	0.7833	0.0125
AMPKB s108	AcetylCoA	0.8	0.0096		Beclin 1	Bcl-2 Ser70	0.8833	0.0016		Beclin 1	AMPKB s108	0.7833	0.0125		Beclin 1	AMPKB s108	0.9333	0.0002
AMPKB s108	AKT	0.7667	0.0159		Calreticulin	Bcl-2 Ser70	0.8167	0.0072		Beclin 1	Bax	0.9833	<.0001		Beclin 1	Bax	0.9167	0.0005
Bax	AKT	0.9167	0.0005		Cleaved Caspase 3	AKT	0.9	0.0009		Calreticulin	Beclin 1	0.9762	<.0001		Calreticulin	Beclin 1	0.9	0.0009
Bax	SPHK1	0.7667	0.0159		Cleaved Caspase 3	AMPKB s108	0.9	0.0009		EGFR y1148	Cleaved Caspase 3	0.7619	0.028		EGFR y1148	Cleaved Caspase 3	0.9333	0.0002
Calreticulin	Bax	0.9762	<.0001		Cleaved Caspase 3	Bax	0.8667	0.0025		JNK S183/185	AKT	0.8	0.0096		JNK S183/185	AKT	0.8833	0.0016
Calreticulin	AKT	0.9048	0.002		Cleaved Caspase 3	Bcl-2 Ser70	0.9333	0.0002		JNK S183/185	eNos	0.8833	0.0016		JNK S183/185	eNos	0.9833	<.0001
Cleaved Caspase 3	AcetylCoA	0.8095	0.0149		Cleaved Caspase 3	Beclin 1	0.9	0.0009		LC3B	AKT	0.9524	0.0003		LC3B	AKT	0.8667	0.0025
Cox2	AMPKB s108	0.9048	0.002		Cleaved Caspase 7	AMPKB s108	0.8333	0.0053		LC3B	Beclin 1	0.9524	0.0003		LC3B	Beclin 1	0.7833	0.0125
Cox2	AcetylCoA	0.881	0.0039		Cleaved Caspase 7	Bcl-2 Ser70	0.8	0.0096		LCK y505	AMPKB s108	0.8667	0.0025		LCK y505	AMPKB s108	0.85	0.0037
Cox2	Bcl-2 Ser70	0.8571	0.0065		Cleaved Caspase 7	Beclin 1	0.85	0.0037		LCK y505	Bcl-2 Ser70	0.9	0.0009		LCK y505	Bcl-2 Ser70	0.7667	0.0159
Cox2	Beclin 1	0.7857	0.0208		Cleaved Caspase 7	Calreticulin	0.85	0.0037		MDM2	AcetylCoA	0.9167	0.0005		MDM2	AcetylCoA	0.8	0.0096
Cox2	Bax	0.7619	0.028		EGFR y1148	AKT	0.8833	0.0016		MDM2	eNos	0.9167	0.0005		MDM2	eNos	0.8667	0.0025
E-Cadherin	Bcl-2 Ser70	0.9762	<.0001		EGFR y1148	AMPKB s108	0.8	0.0096		MDM2	JNK S183/185	0.8333	0.0053		MDM2	JNK S183/185	0.8167	0.0072
E-Cadherin	AMPKB s108	0.8333	0.0102		EGFR y1148	Bcl-2 Ser70	0.9167	0.0005		mTor	AKT	0.9833	<.0001		mTor	AKT	0.9	0.0009
E-Cadherin	Cox2	0.75	0.0522		EGFR y1148	Beclin 1	0.8	0.0096		mTor	AMPKB s108	0.7833	0.0125		mTor	AMPKB s108	0.9833	<.0001
EGFR y1045	Bcl-2 Ser70	0.7667	0.0159		EGFR y1148	EGFR y1045	0.8	0.0096		mTor	Bax	0.9333	0.0002		mTor	Bax	0.8333	0.0053
eNos	Cox2	0.881	0.0039		eNos	AKT	0.8667	0.0025		mTor	Beclin 1	0.9667	<.0001		mTor	Beclin 1	0.9	0.0009
eNos	AcetylCoA	0.85	0.0037		LC3B	AMPKB s108	0.8	0.0096		p53 Ser15	EGFR y1045	0.7857	0.0208		p53 Ser15	EGFR y1045	0.8	0.0096
eNos	AMPKB s108	0.8333	0.0053		LC3B	Bcl-2 Ser70	0.9333	0.0002		PI3K	LC3B	0.9524	0.0003		PI3K	LC3B	0.7833	0.0125
JNK S183/185	Cox2	0.881	0.0039		LC3B	Cleaved Caspase 3	0.9	0.0009		PI3K	mTor	0.95	<.0001		PI3K	mTor	0.9	0.0009
JNK S183/185	AcetylCoA	0.8667	0.0025		LC3B	EGFR y1148	0.85	0.0037		PI3K	AKT	0.9333	0.0002		PI3K	AKT	0.7833	0.0125
JNK S183/185	AMPKB s108	0.8167	0.0072		LCK y505	AKT	0.8667	0.0025		PI3K	Beclin 1	0.9333	0.0002		PI3K	Beclin 1	1	<.0001
LC3B	Bax	0.9524	0.0003		LCK y505	Beclin 1	0.7833	0.0125		PI3K	Bax	0.9167	0.0005		PI3K	Bax	0.9167	0.0005
LC3B	Calreticulin	0.9048	0.002		LCK y505	Cleaved Caspase 7	0.9	0.0009		PI3K	Calreticulin	0.9048	0.002		PI3K	Calreticulin	0.9	0.0009
LC3B	SPHK1	0.8571	0.0065		LCK y505	EGFR y1148	0.8167	0.0072		PI3K	AMPKB s108	0.9	0.0009		PI3K	AMPKB s108	0.9333	0.0002
LC3B	AcetylCoA	0.7619	0.028		LCK y505	eNos	0.8167	0.0072		PI3K	Bcl-2 Ser70	0.75	0.0199		PI3K	Bcl-2 Ser70	0.8833	0.0016
LCK y505	E-Cadherin	0.9524	0.0003		LCK y505	JNK S183/185	0.7667	0.0159		PI3K	EGFR y1148	0.8167	0.0072		PI3K	EGFR y1148	0.8	0.0096
LCK y505	EGFR y1045	0.75	0.0199		MDM2	AKT	0.8	0.0096		PP2A	AcetylCoA	0.9333	0.0002		PP2A	AcetylCoA	0.7833	0.0125
MDM2	Cox2	0.8095	0.0149		MDM2	LCK y505	0.7833	0.0125		PP2A	Cleaved Caspase 3	0.9286	0.0009		PP2A	Cleaved Caspase 3	0.8	0.0096
MDM2	SPHK1	0.75	0.0199		MMP9	AKT	0.8	0.0096		PP2A	MDM2	0.85	0.0037		PP2A	MDM2	0.8667	0.0025
MMP9	EGFR y1045	0.85	0.0037		MMP9	AMPKB s108	0.8667	0.0025		PP2A	PI3K	0.7667	0.0159		PP2A	PI3K	0.75	0.0199
MMP9	eNos	0.75	0.0199		MMP9	Bcl-2 Ser70	0.7833	0.0125		RAGE	Bax	0.7667	0.0159		RAGE	Bax	0.7667	0.0159
mTor	AcetylCoA	0.7667	0.0159		MMP9	Beclin 1	0.8167	0.0072		RAGE	Cleaved Caspase 3	0.8095	0.0149		RAGE	Cleaved Caspase 3	0.7833	0.0125
mTor	Calreticulin	0.9286	0.0009		MMP9	Calreticulin	0.75	0.0199		RAGE	SPHK1	0.7833	0.0125		RAGE	SPHK1	0.8167	0.0072
mTor	Cox2	0.7619	0.028		MMP9	Cleaved Caspase 7	0.95	<.0001		RAGE	PI3K	0.85	0.0037		RAGE	PI3K	0.8833	0.0016
mTor	JNK S183/185	0.7667	0.0159		MMP9	LC3B	0.8167	0.0072		Ras GFR s91	eNos	0.8833	0.0016		Ras GFR s91	eNos	0.9167	0.0005
mTor	LC3B	0.9762	<.0001		MMP9	LCK y505	0.85	0.0037		Ras GFR s91	MDM2	0.8	0.0096		Ras GFR s91	MDM2	0.9167	0.0005
mTor	SPHK1	0.7667	0.0159		mTor	Bcl-2 Ser70	0.7667	0.0159		TNFR1	AMPKB s108	0.75	0.0199		TNFR1	AMPKB s108	0.8833	0.0016
PI3K	AcetylCoA	0.8167	0.0072		mTor	Cleaved Caspase 3	0.8333	0.0053		TNFR1	Bax	0.9667	<.0001		TNFR1	Bax	0.7833	0.0125
PI3K	Cox2	0.8095	0.0149		mTor	Cleaved Caspase 7	0.8667	0.0025		TNFR1	Beclin 1	0.95	<.0001		TNFR1	Beclin 1	0.8667	0.0025
PI3K	JNK S183/185	0.8	0.0096		mTor	EGFR y1148	0.7667	0.0159		TNFR1	Calreticulin	0.881	0.0039		TNFR1	Calreticulin	0.75	0.0199
PP2A	LC3B	0.7619	0.028		mTor	LCK y505	0.9	0.0009		TNFR1	mTor	0.9333	0.0002		TNFR1	mTor	0.9333	0.0002
RAGE	LC3B	0.9048	0.002		mTor	MDM2	0.7667	0.0159		TNFR1	PI3K	0.9167	0.0005		TNFR1	PI3K	0.8667	0.0025
RAGE	PP2A	0.8833	0.0016		mTor	MMP9	0.8833	0.0016		TNFR1	PP2A	0.8	0.0096		TNFR1	PP2A	0.8167	0.0072
RAGE	AcetylCoA	0.85	0.0037		PI3K	Cleaved Caspase 3	0.9	0.0009		TNFR1	SPHK1	0.7667	0.0159		TNFR1	SPHK1	0.8167	0.0072
RAGE	MDM2	0.8333	0.0053		PI3K	Cleaved Caspase 7	0.85	0.0037		VEGFR y117	AMPKB s108	0.75	0.0199		VEGFR y117	AMPKB s108	0.8167	0.0072
RAGE	mTor	0.8	0.0096		PI3K	LCK y505	0.7833	0.0125		VEGFR y117	Bcl-2 Ser70	0.7833	0.0125		VEGFR y117	Bcl-2 Ser70	0.7667	0.0159
RAGE	AKT	0.7833	0.0125		PI3K	MMP9	0.8167	0.0072		VEGFR y117	Cleaved Caspase 3	0.881	0.0039		VEGFR y117	Cleaved Caspase 3	0.8167	0.0072
RAGE	AMPKB s108	0.7667	0.0159		PP2A	AKT	0.8667	0.0025		VEGFR y117	MDM2	0.8667	0.0025		VEGFR y117	MDM2	0.8333	0.0053
RAGE	JNK S183/185	0.7667	0.0159		PP2A	AMPKB s108	0.8333	0.0053		VEGFR y117	Ras GFR s91	0.7667	0.0159		VEGFR y117	Ras GFR s91	0.85	0.0037
Ras GFR s91	MMP9	0.8667	0.0025		PP2A	Beclin 1	0.75	0.0199		VEGFR y117	eNos	0.75	0.0199		VEGFR y117	eNos	0.9333	0.0002
Ras GFR s91	Cox2	0.8333	0.0102		PP2A	Cox2	0.75	0.0199		VEGFR y117	PP2A	0.8833	0.0016		VEGFR y117	PP2A	0.7667	0.0159
Ras GFR s91	Bcl-2 Ser70	0.7667	0.0159		PP2A	EGFR y1045	0.7667	0.0159
RUNX1	AKT	0.7833	0.0125		PP2A	EGFR y1148	0.85	0.0037
RUNX1	SPHK1	0.75	0.0199		PP2A	LCK y505	0.8667	0.0025
RUNX1	mTor	0.75	0.0199		PP2A	mTor	0.8667	0.0025
Survivin	EGFR y1148	0.8571	0.0137		PP2A	SPHK1	0.8833	0.0016
Survivin	PI3K	0.8214	0.0234		RAGE	Bcl-2 Ser70	0.7833	0.0125
Survivin	AKT	0.7857	0.0362		RAGE	Beclin 1	0.8833	0.0016
Survivin	mTor	0.7857	0.0362		RAGE	Calreticulin	0.9	0.0009
Survivin	PP2A	0.7857	0.0362		RAGE	EGFR y1148	0.7667	0.0159
Survivin	Bax	0.75	0.0522		Ras GFR s91	AcetylCoA	0.7667	0.0159
Survivin	Beclin 1	0.75	0.0522		Ras GFR s91	AKT	0.8	0.0096
Survivin	LC3B	0.75	0.0522		Ras GFR s91	EGFR y1045	0.8667	0.0025
TNFR1	AKT	0.9167	0.0005		Ras GFR s91	JNK S183/185	0.8833	0.0016
TNFR1	Survivin	0.8929	0.0068		Ras GFR s91	LCK y505	0.8	0.0096
TNFR1	LC3B	0.9524	0.0003		Ras GFR s91	PP2A	0.8	0.0096
TNFR1	RAGE	0.8167	0.0072		Survivin	AcetylCoA	0.7667	0.0159
TNFR1	AcetylCoA	0.7833	0.0125		TNFR1	Cleaved Caspase 7	0.8833	0.0016
TNFR1	Cox2	0.7619	0.028		TNFR1	LCK y505	0.85	0.0037
VEGFR y117	RAGE	0.9	0.0009		TNFR1	MMP9	0.8167	0.0072
VEGFR y117	AcetylCoA	0.85	0.0037		VEGFR y117	AKT	0.95	<.0001
VEGFR y117	E-Cadherin	0.8095	0.0149		VEGFR y117	EGFR y1045	0.75	0.0199
					VEGFR y117	EGFR y1148	0.8167	0.0072
					VEGFR y117	JNK S183/185	0.9667	<.0001
					VEGFR y117	LC3B	0.8	0.0096
					VEGFR y117	LCK y505	0.7667	0.0159
					VEGFR y117	mTor	0.7833	0.0125
