# Supplementary material for: Stromal TRIM28-associated signaling pathway modulation within the colorectal cancer microenvironment
Source: J Transl Med. 2018 Apr 10;16:89. doi: 10.1186/s12967-018-1465-z (PMC5891886; doi:10.1186/s12967-018-1465-z)
Supplement: Supplementary file 5 — Additional file 5: Table S4. Significant Spearman’s Rho correlations from RPPA measurements of epithelial cells. [file 12967_2018_1465_MOESM5_ESM.xlsx]

## Sheet: Epithelium
Table 4. Significant Spearman's Rho Correlations from RPPA measurements of Epithelial Cells
High Ratio Epithelium Exclusive Correlations					Low Ratio Epithelium Exclusive Correlations					High Ratio Epithelium Common Correlations					Low Ratio Epithelium Common Correlations
Source	Target	Spearman Rho	Prob>|Rho|		Source	Target	Spearman Rho	Prob>|Rho|		Source	Target	Spearman Rho	Prob>|Rho|		Source	Target	Spearman Rho	Prob>|Rho|
AKT	Acetyl-CoA	0.866667	0.0024954		EGFR y1045	Acetyl-CoA	0.783333	0.0125199		AMPK	Acetyl-CoA	0.9	0.000943062		AMPK	Acetyl-CoA	0.866667	0.0024954
AKT	SPHK1	0.766667	0.015944		PI3K	Acetyl-CoA	0.75	0.0199421		AMPK	AKT	0.883333	0.0015905		AMPK	AKT	0.766667	0.015944
AMPK	SPHK1	0.85	0.00370478		Survivin	Acetyl-CoA	0.783333	0.0125199		Acetyl-CoA	SPHK1	0.85	0.00370478		Acetyl-CoA	SPHK1	0.9	0.000943062
Bcl-2	Acetyl-CoA	0.8	0.00962792		TNFR1	Acetyl-CoA	0.883333	0.0015905		BAX	AMPK	0.883333	0.0015905		BAX	AMPK	0.933333	0.0002359
Calreticulin	AKT	0.75	0.0199421		Caspase-7	AKT	0.766667	0.015944		BAX	SPHK1	0.983333	1.9362e-06		BAX	SPHK1	0.883333	0.0015905
Caspase-7	Caspase-3	0.783333	0.0125199		LC3B	AKT	0.866667	0.0024954		BAX	Acetyl-CoA	0.833333	0.00526569		BAX	Acetyl-CoA	0.833333	0.00526569
E-cadherin	Bcl-2	0.833333	0.00526569		MMP-9	AKT	0.9	0.000943062		BAX	AKT	0.8	0.00962792		BAX	AKT	0.766667	0.015944
E-cadherin	Acetyl-CoA	0.816667	0.00722479		TNFR1	AKT	0.8	0.00962792		Bcl-2	AKT	0.9	0.000943062		Bcl-2	AKT	0.8	0.00962792
E-cadherin	Beclin-1	0.816667	0.00722479		Caspase-7	AMPK	0.933333	0.0002359		Bcl-2	AMPK	0.9	0.000943062		Bcl-2	AMPK	0.85	0.00370478
E-cadherin	BAX	0.8	0.00962792		Lck	AMPK	0.8	0.00962792		Beclin-1	BAX	0.983333	1.9362e-06		Beclin-1	BAX	0.983333	1.9362e-06
E-cadherin	AKT	0.783333	0.0125199		TNFR1	AMPK	0.983333	1.9362e-06		Beclin-1	SPHK1	0.95	8.76252e-05		Beclin-1	SPHK1	0.933333	0.0002359
EGFR y1148	Beclin-1	0.85	0.00370478		Bcl-2	BAX	0.883333	0.0015905		Beclin-1	AMPK	0.9	0.000943062		Beclin-1	AMPK	0.966667	2.15503e-05
EGFR y1148	SPHK1	0.783333	0.0125199		Caspase-7	BAX	0.866667	0.0024954		Beclin-1	AKT	0.816667	0.00722479		Beclin-1	AKT	0.783333	0.0125199
EGFR y1148	Caspase-7	0.766667	0.015944		E-cadherin	BAX	0.866667	0.0024954		Beclin-1	Acetyl-CoA	0.8	0.00962792		Beclin-1	Acetyl-CoA	0.85	0.00370478
eNOS	AKT	0.833333	0.00526569		EGFR y1045	BAX	0.783333	0.0125199		Beclin-1	Bcl-2	0.75	0.0199421		Beclin-1	Bcl-2	0.866667	0.0024954
eNOS	AMPK	0.8	0.00962792		Lck	BAX	0.766667	0.015944		Calreticulin	SPHK1	0.933333	0.0002359		Calreticulin	SPHK1	0.883333	0.0015905
JNK	AKT	0.95	8.76252e-05		Calreticulin	Bcl-2	0.783333	0.0125199		Calreticulin	Beclin-1	0.983333	1.9362e-06		Calreticulin	Beclin-1	0.916667	0.000506619
JNK	AMPK	0.866667	0.0024954		EGFR y1148	Bcl-2	0.85	0.00370478		Calreticulin	BAX	0.966667	2.15503e-05		Calreticulin	BAX	0.9	0.000943062
JNK	Acetyl-CoA	0.85	0.00370478		LC3B	Bcl-2	0.933333	0.0002359		Calreticulin	AMPK	0.866667	0.0024954		Calreticulin	AMPK	0.916667	0.000506619
JNK	E-cadherin	0.783333	0.0125199		Lck	Bcl-2	0.816667	0.00722479		E-cadherin	AMPK	0.95	8.76252e-05		E-cadherin	AMPK	0.833333	0.00526569
LC3B	Acetyl-CoA	0.85	0.00370478		MMP-9	Bcl-2	0.766667	0.015944		E-cadherin	Calreticulin	0.833333	0.00526569		E-cadherin	Calreticulin	0.833333	0.00526569
LC3B	Calreticulin	0.75	0.0199421		PI3K	Bcl-2	0.883333	0.0015905		E-cadherin	SPHK1	0.766667	0.015944		E-cadherin	SPHK1	0.8	0.00962792
LC3B	Caspase-3	0.833333	0.00526569		TNFR1	Bcl-2	0.9	0.000943062		EGFR y1148	BAX	0.833333	0.00526569		EGFR y1148	BAX	0.783333	0.0125199
LC3B	E-cadherin	0.75	0.0199421		Caspase-7	Beclin-1	0.916667	0.000506619		EGFR y1148	Calreticulin	0.9	0.000943062		EGFR y1148	Calreticulin	0.75	0.0199421
LC3B	SPHK1	0.75	0.0199421		E-cadherin	Beclin-1	0.85	0.00370478		eNOS	Bcl-2	0.766667	0.015944		eNOS	Bcl-2	0.766667	0.015944
MDM2	AKT	0.866667	0.0024954		EGFR y1045	Beclin-1	0.75	0.0199421		JNK	Bcl-2	0.916667	0.000506619		JNK	Bcl-2	0.883333	0.0015905
MDM2	Acetyl-CoA	0.766667	0.015944		Caspase-7	Calreticulin	0.9	0.000943062		JNK	eNOS	0.883333	0.0015905		JNK	eNOS	0.883333	0.0015905
MDM2	E-cadherin	0.783333	0.0125199		Lck	Calreticulin	0.833333	0.00526569		LC3B	AMPK	0.816667	0.00722479		LC3B	AMPK	0.816667	0.00722479
mTOR	AKT	0.85	0.00370478		MDM2	Calreticulin	0.8	0.00962792		LC3B	BAX	0.783333	0.0125199		LC3B	BAX	0.816667	0.00722479
mTOR	JNK	0.816667	0.00722479		E-cadherin	Caspase-7	0.8	0.00962792		LC3B	Beclin-1	0.8	0.00962792		LC3B	Beclin-1	0.833333	0.00526569
mTOR	LC3B	0.75	0.0199421		LC3B	Caspase-7	0.783333	0.0125199		MDM2	AMPK	0.85	0.00370478		MDM2	AMPK	0.816667	0.00722479
PI3K	EGFR y1148	0.9	0.000943062		MMP-9	Caspase-7	0.783333	0.0125199		MDM2	Bcl-2	0.966667	2.15503e-05		MDM2	Bcl-2	0.816667	0.00722479
PP2A	Acetyl-CoA	0.816667	0.00722479		mTOR	Caspase-7	0.866667	0.0024954		MDM2	eNOS	0.8	0.00962792		MDM2	eNOS	0.883333	0.0015905
PP2A	Bcl-2	0.816667	0.00722479		PI3K	Caspase-7	0.9	0.000943062		MDM2	JNK	0.95	8.76252e-05		MDM2	JNK	0.783333	0.0125199
PP2A	Beclin-1	0.816667	0.00722479		RAGE	Caspase-7	0.933333	0.0002359		mTOR	AMPK	0.933333	0.0002359		mTOR	AMPK	0.95	8.76252e-05
PP2A	E-cadherin	0.783333	0.0125199		EGFR y1045	E-cadherin	0.816667	0.00722479		mTOR	Acetyl-CoA	0.866667	0.0024954		mTOR	Acetyl-CoA	0.816667	0.00722479
PP2A	LC3B	0.933333	0.0002359		TNFR1	E-cadherin	0.816667	0.00722479		mTOR	BAX	0.983333	1.9362e-06		mTOR	BAX	0.933333	0.0002359
PP2A	PI3K	0.766667	0.015944		mTOR	EGFR y1045	0.8	0.00962792		mTOR	Bcl-2	0.8	0.00962792		mTOR	Bcl-2	0.833333	0.00526569
PP2A	SPHK1	0.766667	0.015944		PP2A	EGFR y1045	0.85	0.00370478		mTOR	Beclin-1	0.966667	2.15503e-05		mTOR	Beclin-1	0.916667	0.000506619
RAGE	EGFR y1148	0.8	0.00962792		RAGE	EGFR y1045	0.783333	0.0125199		mTOR	Calreticulin	0.95	8.76252e-05		mTOR	Calreticulin	0.916667	0.000506619
RAS	AKT	0.783333	0.0125199		Survivin	EGFR y1045	0.8	0.00962792		mTOR	E-cadherin	0.866667	0.0024954		mTOR	E-cadherin	0.883333	0.0015905
Survivin	AMPK	0.8	0.00962792		eNOS	EGFR y1148	0.816667	0.00722479		mTOR	EGFR y1148	0.766667	0.015944		mTOR	EGFR y1148	0.85	0.00370478
Survivin	Calreticulin	0.966667	2.15503e-05		JNK	EGFR y1148	0.833333	0.00526569		mTOR	MDM2	0.783333	0.0125199		mTOR	MDM2	0.883333	0.0015905
Survivin	E-cadherin	0.8	0.00962792		LC3B	EGFR y1148	0.783333	0.0125199		mTOR	SPHK1	0.966667	2.15503e-05		mTOR	SPHK1	0.916667	0.000506619
Survivin	EGFR y1148	0.916667	0.000506619		Lck	EGFR y1148	0.95	8.76252e-05		PI3K	AKT	0.75	0.0199421		PI3K	AKT	0.8	0.00962792
Survivin	mTOR	0.933333	0.0002359		MDM2	EGFR y1148	0.85	0.00370478		PI3K	AMPK	0.866667	0.0024954		PI3K	AMPK	0.933333	0.0002359
Survivin	SPHK1	0.933333	0.0002359		MMP-9	EGFR y1148	0.75	0.0199421		PI3K	BAX	0.966667	2.15503e-05		PI3K	BAX	0.966667	2.15503e-05
TNFR1	Caspase-3	0.816667	0.00722479		PP2A	EGFR y1148	0.816667	0.00722479		PI3K	Beclin-1	0.983333	1.9362e-06		PI3K	Beclin-1	0.983333	1.9362e-06
TNFR1	PP2A	0.766667	0.015944		RAS	EGFR y1148	0.833333	0.00526569		PI3K	Calreticulin	1	0		PI3K	Calreticulin	0.933333	0.0002359
VEGFR y117	PP2A	0.883333	0.0015905		Lck	eNOS	0.866667	0.0024954		PI3K	E-cadherin	0.833333	0.00526569		PI3K	E-cadherin	0.816667	0.00722479
VEGFR y117	EGFR y1045	0.866667	0.0024954		PP2A	eNOS	0.75	0.0199421		PI3K	LC3B	0.75	0.0199421		PI3K	LC3B	0.85	0.00370478
VEGFR y117	AMPK	0.766667	0.015944		LC3B	JNK	0.85	0.00370478		PI3K	mTOR	0.95	8.76252e-05		PI3K	mTOR	0.883333	0.0015905
VEGFR y117	Bcl-2	0.766667	0.015944		Lck	JNK	0.766667	0.015944		PI3K	SPHK1	0.933333	0.0002359		PI3K	SPHK1	0.883333	0.0015905
VEGFR y117	E-cadherin	0.75	0.0199421		MMP-9	LC3B	0.866667	0.0024954		PP2A	AMPK	0.866667	0.0024954		PP2A	AMPK	0.75	0.0199421
VEGFR y117	LC3B	0.75	0.0199421		MDM2	Lck	0.933333	0.0002359		PP2A	BAX	0.8	0.00962792		PP2A	BAX	0.783333	0.0125199
					mTOR	Lck	0.9	0.000943062		PP2A	Calreticulin	0.766667	0.015944		PP2A	Calreticulin	0.766667	0.015944
					PI3K	Lck	0.75	0.0199421		PP2A	mTOR	0.783333	0.0125199		PP2A	mTOR	0.9	0.000943062
					PP2A	Lck	0.866667	0.0024954		RAGE	AKT	0.783333	0.0125199		RAGE	AKT	0.766667	0.015944
					RAS	Lck	0.883333	0.0015905		RAGE	AMPK	0.9	0.000943062		RAGE	AMPK	0.95	8.76252e-05
					TNFR1	Lck	0.766667	0.015944		RAGE	Acetyl-CoA	0.75	0.0199421		RAGE	Acetyl-CoA	0.816667	0.00722479
					PP2A	MDM2	0.866667	0.0024954		RAGE	BAX	0.916667	0.000506619		RAGE	BAX	0.933333	0.0002359
					TNFR1	MDM2	0.783333	0.0125199		RAGE	Bcl-2	0.75	0.0199421		RAGE	Bcl-2	0.75	0.0199421
					PI3K	MMP-9	0.8	0.00962792		RAGE	Beclin-1	0.95	8.76252e-05		RAGE	Beclin-1	0.966667	2.15503e-05
					VEGFR y117	RUNX1	0.866667	0.0024954		RAGE	Calreticulin	0.966667	2.15503e-05		RAGE	Calreticulin	0.916667	0.000506619
					AMPK	SPHK1	0.983333	1.9362e-06		RAGE	E-cadherin	0.883333	0.0015905		RAGE	E-cadherin	0.916667	0.000506619
					Bcl-2	SPHK1	0.766667	0.015944		RAGE	mTOR	0.933333	0.0002359		RAGE	mTOR	0.9	0.000943062
					Caspase-7	SPHK1	0.916667	0.000506619		RAGE	PI3K	0.966667	2.15503e-05		RAGE	PI3K	0.95	8.76252e-05
					EGFR y1045	SPHK1	0.75	0.0199421		RAGE	SPHK1	0.9	0.000943062		RAGE	SPHK1	0.933333	0.0002359
					MDM2	SPHK1	0.783333	0.0125199		RAS	Bcl-2	0.816667	0.00722479		RAS	Bcl-2	0.816667	0.00722479
										RAS	eNOS	0.866667	0.0024954		RAS	eNOS	0.983333	1.9362e-06
										RAS	JNK	0.883333	0.0015905		RAS	JNK	0.916667	0.000506619
										RAS	MDM2	0.866667	0.0024954		RAS	MDM2	0.916667	0.000506619
										Survivin	BAX	0.95	8.76252e-05		Survivin	BAX	0.883333	0.0015905
										Survivin	Beclin-1	0.933333	0.0002359		Survivin	Beclin-1	0.833333	0.00526569
										Survivin	PI3K	0.966667	2.15503e-05		Survivin	PI3K	0.8	0.00962792
										Survivin	RAGE	0.916667	0.000506619		Survivin	RAGE	0.766667	0.015944
										TNFR1	BAX	0.833333	0.00526569		TNFR1	BAX	0.966667	2.15503e-05
										TNFR1	Beclin-1	0.85	0.00370478		TNFR1	Beclin-1	0.983333	1.9362e-06
										TNFR1	Calreticulin	0.883333	0.0015905		TNFR1	Calreticulin	0.883333	0.0015905
										TNFR1	Caspase-7	0.85	0.00370478		TNFR1	Caspase-7	0.9	0.000943062
										TNFR1	EGFR y1148	0.9	0.000943062		TNFR1	EGFR y1148	0.75	0.0199421
										TNFR1	LC3B	0.85	0.00370478		TNFR1	LC3B	0.866667	0.0024954
										TNFR1	mTOR	0.766667	0.015944		TNFR1	mTOR	0.933333	0.0002359
										TNFR1	PI3K	0.883333	0.0015905		TNFR1	PI3K	0.95	8.76252e-05
										TNFR1	SPHK1	0.8	0.00962792		TNFR1	SPHK1	0.95	8.76252e-05
										TNFR1	RAGE	0.8	0.00962792		TNFR1	RAGE	0.933333	0.0002359
										TNFR1	Survivin	0.883333	0.0015905		TNFR1	Survivin	0.783333	0.0125199
